# Supplementary material for: Potentiating the radiation-induced type I interferon antitumoral immune response by ATM inhibition in pancreatic cancer
Source: JCI Insight. 2024 Feb 20;9(6):e168824. doi: 10.1172/jci.insight.168824 (PMC11063931; doi:10.1172/jci.insight.168824)
Supplement: Supporting data values [file jciinsight-9-168824-s108.xlsx]

## Sheet: 1A
Ctrl			RT			AZD0156			RT+AZD0156			AZD1390			RT+AZD1390
A:1	A:2	A:3	B:1	B:2	B:3	C:1	C:2	C:3	D:1	D:2	D:3	E:1	E:2	E:3	F:1	F:2	F:3
-2.66667	5.33333	-2.66667	222.333	204.333	234.333	-28.6667	-34.6667	-33.6667	560.333	579.333	583.333	-4.66667	6.33333	-2.66667	591.333	553.333	536.333

## Sheet: 1B
control			AZD0156 (30 nM)			AZD1390 (30 nM)			RT			RT+AZD0156 (30 nM)			RT+AZD1390 (30 nM)
A:1	A:2	A:3	B:1	B:2	B:3	C:1	C:2	C:3	D:1	D:2	D:3	E:1	E:2	E:3	F:1	F:2	F:3
1	1	1	1.09556	1.35897	1.43797	1.21493	1.89075	1.78964	3.26068	4.86479	4.0684	7.0485	8.9464	8.7104	6.44874	8.93464	8.50694

## Sheet: 1C
control			AZD0156 (30 nM)			AZD1390 (30 nM)			RT			RT+AZD0156 (30 nM)			RT+AZD1390 (30 nM)
A:1	A:2	A:3	B:1	B:2	B:3	C:1	C:2	C:3	D:1	D:2	D:3	E:1	E:2	E:3	F:1	F:2	F:3
1	1	1	1.115	1.332	1.252	1.352	1.056	1.535	4.775	7.129	7.338	14.868	18.046	12.794	17.074	10.353	17.436

## Sheet: 1D
control			AZD0156 (30 nM)			AZD1390 (30 nM)			RT			RT+AZD0156 (30 nM)			RT+AZD1390 (30 nM)
A:1	A:2	A:3	B:1	B:2	B:3	C:1	C:2	C:3	D:1	D:2	D:3	E:1	E:2	E:3	F:1	F:2	F:3
1	1	1	1.635	1.442	1.005	1.757	1.257	1.708	2.794	6.038	2.922	11.402	23.968	17.008	19.046	22.983	15.875

## Sheet: 1E
Ctrl			AZD0156			AZD1390			RT			RT+AZD0156			RT+AZD1390
A:1	A:2	A:3	B:1	B:2	B:3	C:1	C:2	C:3	D:1	D:2	D:3	E:1	E:2	E:3	F:1	F:2	F:3
1	1	1	0.82842	0.733967	0.98201	0.733027	0.656495	0.786955	1.83078	1.73207	1.77311	2.94264	3.08143	2.35224	2.43725	2.16247	2.98066

## Sheet: 1F
Ctrl	AZD0156	AZD1390	RT	RT+AZD0156	RT+AZD1390
1	1.43135	1.09182	3.77299	2.66608	5.38979
1	1.01059	1.15019	4.05448	5.27891	5.75887
1	1.04504	0.694702	2.07269	2.65949	3.00225

## Sheet: 1G
Ctrl	AZD0156	AZD1390	RT	RT+AZD0156	RT+AZD1390
1	0.975038	1.06961	7.3349	8.00088	8.92019
1	1.44546	1.45725	7.59322	14.1222	12.6648
1	1.58501	0.805973	1.14627	3.55123	3.2508

## Sheet: 1H
Ctrl	AZD0156	AZD1390	RT	RT+AZD0156	RT+AZD1390
1	0.955	1.01	1.37	2.08	1.95
1	0.969136	0.969136	1.32099	2.44444	2.22839
1	0.987342	0.987342	1.33333	2.01266	1.90717

## Sheet: 1J
	Normal		1-2 micronuclei foci		>=3 micronuclei foci
Control	97	98	3	2	0	0
AZD0156	79	76	21	31	0	3
AZD1390	82	76	18	31	0	3
RT	64	64	32	36	3	0
RT+AZD0156	35	30	44	44	21	26
RT+AZD1390	13	27	62	54	26	19

## Sheet: 2A
Ctrl	AZD0156	AZD1390	RT	RT+AZD0156	RT+AZD1390
592	495	571	1062	1196	1306
598	455	530	1008	1277	1167
591	671	575	667	1537	1075
506	430	553	738	1077	961
515	517	776	776	1235	1371
440	531	631	803	950	1547
395		635		998	1487
		714		951	2017

[truncated: 43 more sheets: 2B, 2C, 2E, 2F, 2G, 2H, 3B, 3C, 3D, 3E, 3F, 3G, 5B, 5D, 5F, 6A, 6C, 6D, S1A, S1B …]
